# Supplementary material for: Effects of Microencapsulated Ferulic Acid or Its Prodrug Methyl Ferulate on Neuroinflammation Induced by Muramyl Dipeptide
Source: Int J Environ Res Public Health. 2022 Aug 25;19(17):10609. doi: 10.3390/ijerph191710609 (PMC9518205; doi:10.3390/ijerph191710609)
Supplement: Supplementary file 1 [file ijerph-19-10609-s001.zip]

Archive with 1 entries (1 files):
- ijerph-1864102-supplementary.pdf
